# Supplementary material for: Preparation of Phenolic Epoxy-Based Electronic Packaging Materials with High Thermal Conductivity by Creating an Interfacial Heat Conduction Network
Source: Polymers (Basel). 2025 May 28;17(11):1507. doi: 10.3390/polym17111507 (PMC12158111; doi:10.3390/polym17111507)
Supplement: Supplementary file 1 [file polymers-17-01507-s001.zip]

Archive with 1 entries (1 files):
- polymers-3624278-supplementary.pdf
